# Supplementary material for: Polyphenol Profile of Cistus × incanus L. and Its Relevance to Antioxidant Effect and α-Glucosidase Inhibition
Source: Antioxidants (Basel). 2023 Feb 22;12(3):553. doi: 10.3390/antiox12030553 (PMC10045904; doi:10.3390/antiox12030553)
Supplement: Supplementary file 1 [file antioxidants-12-00553-s001.zip]

Archive with 1 entries (1 files):
- antioxidants-2217028-supplementary.pdf
